# Supplementary material for: The mTORC1/eIF4E/HIF-1α Pathway Mediates Glycolysis to Support Brain Hypoxia Resistance in the Gansu Zokor, Eospalax cansus
Source: Front Physiol. 2021 Feb 23;12:626240. doi: 10.3389/fphys.2021.626240 (PMC7940537; doi:10.3389/fphys.2021.626240)
Supplement: Supplementary file 1 [file Data_Sheet_1.ZIP]

Archive with 7 entries (6 files):
- Immunohistochemistry-GLUT1/1.Figure 5E. SD rat-GLUT1-21%.tif
- Immunohistochemistry-GLUT1/2.Figure 5E. SD rat-GLUT1-10.5%.tif
- Immunohistochemistry-GLUT1/3.Figure 5E. SD rat-GLUT1-6.5%.tif
- Immunohistochemistry-GLUT1/4.Figure 5E. zokor-GLUT1-21%.tif
- Immunohistochemistry-GLUT1/5.Figure 5E. zokor-GLUT1-10.5%.tif
- Immunohistochemistry-GLUT1/6.Figure 5E. zokor-GLUT1-6.5%.tif
- Immunohistochemistry-GLUT1/
