# Supplementary material for: The mTORC1/eIF4E/HIF-1α Pathway Mediates Glycolysis to Support Brain Hypoxia Resistance in the Gansu Zokor, Eospalax cansus
Source: Front Physiol. 2021 Feb 23;12:626240. doi: 10.3389/fphys.2021.626240 (PMC7940537; doi:10.3389/fphys.2021.626240)
Supplement: Supplementary file 2 [file Data_Sheet_2.ZIP]

Archive with 7 entries (6 files):
- Immunohistochemistry-PFK/10.Figure 5E. zokor-PFK-21%.tif
- Immunohistochemistry-PFK/11.Figure 5E. zokor-PFK-10.5%.tif
- Immunohistochemistry-PFK/12.Figure 5E. zokor-PFK-6.5%.tif
- Immunohistochemistry-PFK/7.Figure 5E. SD rat-PFK-21%.tif
- Immunohistochemistry-PFK/8.Figure 5E. SD rat-PFK-10.5%.tif
- Immunohistochemistry-PFK/9.Figure 5E. SD rat-PFK-6.5%.tif
- Immunohistochemistry-PFK/
