# Supplementary material for: The mTORC1/eIF4E/HIF-1α Pathway Mediates Glycolysis to Support Brain Hypoxia Resistance in the Gansu Zokor, Eospalax cansus
Source: Front Physiol. 2021 Feb 23;12:626240. doi: 10.3389/fphys.2021.626240 (PMC7940537; doi:10.3389/fphys.2021.626240)
Supplement: Supplementary file 3 [file Data_Sheet_3.ZIP]

Archive with 7 entries (6 files):
- Immunohistochemistry-GLUT5/13.Figure 5E. SD rat-GLUT5-21%.tif
- Immunohistochemistry-GLUT5/14.Figure 5E. SD rat-GLUT5-10.5%.tif
- Immunohistochemistry-GLUT5/15.Figure 5E. SD rat-GLUT5-6.5%.tif
- Immunohistochemistry-GLUT5/16.Figure 5E. zokor-GLUT5-21%.tif
- Immunohistochemistry-GLUT5/17.Figure 5E. zokor-GLUT5-10.5%.tif
- Immunohistochemistry-GLUT5/18.Figure 5E. zokor-GLUT5-6.5%.tif
- Immunohistochemistry-GLUT5/
