# Supplementary material for: The mTORC1/eIF4E/HIF-1α Pathway Mediates Glycolysis to Support Brain Hypoxia Resistance in the Gansu Zokor, Eospalax cansus
Source: Front Physiol. 2021 Feb 23;12:626240. doi: 10.3389/fphys.2021.626240 (PMC7940537; doi:10.3389/fphys.2021.626240)
Supplement: Supplementary file 4 [file Data_Sheet_4.ZIP]

Archive with 7 entries (6 files):
- Immunohistochemistry-KHK/19.Figure 5E. SD rat-KHK-21%.tif
- Immunohistochemistry-KHK/20.Figure 5E. SD rat-KHK-10.5%.tif
- Immunohistochemistry-KHK/21.Figure 5E. SD rat-KHK-6.5%.tif
- Immunohistochemistry-KHK/22.Figure 5E. zokor-KHK-21%.tif
- Immunohistochemistry-KHK/23.Figure 5E. zokor-KHK-10.5%.tif
- Immunohistochemistry-KHK/24Figure 5E. zokor-KHK-6.5%.tif
- Immunohistochemistry-KHK/
