# Supplementary material for: The mTORC1/eIF4E/HIF-1α Pathway Mediates Glycolysis to Support Brain Hypoxia Resistance in the Gansu Zokor, Eospalax cansus
Source: Front Physiol. 2021 Feb 23;12:626240. doi: 10.3389/fphys.2021.626240 (PMC7940537; doi:10.3389/fphys.2021.626240)
Supplement: Supplementary file 5 [file Data_Sheet_5.ZIP]

Archive with 9 entries (8 files):
- Western blot original image/
- Western blot original image/Figure.4-A GLUT1.tif
- Western blot original image/Figure.4-A a┬-actin.tif
- Western blot original image/Figure.4-B PFK.tif
- Western blot original image/Figure.4-B a┬-actin.tif
- Western blot original image/Figure.4-C GLUT5.Tif
- Western blot original image/Figure.4-C a┬-actin.tif
- Western blot original image/Figure.4-D KHK.tif
- Western blot original image/Figure.4-D a┬-actin.tif
